# Supplementary material for: Heterologous expression and structural characterization of polyamide 4-degrading enzyme from a soil bacterium
Source: Front Microbiol. 2026 Jun 2;17:1811100. doi: 10.3389/fmicb.2026.1811100 (PMC13269358; doi:10.3389/fmicb.2026.1811100)
Supplement: Supplementary file 1 [file Data_Sheet_1.csv]

MS data file	200227_01.mgf
Database	TN_N1 20211110
Timestamp	10 Nov 2021 at 04:06:05 GMT
Type of search	MS/MS Ion Search
Quantitation	None
Crosslinking	None
Enzyme	Trypsin
Fixed modifications	Carbamidomethyl (C)
Variable modifications	Oxidation (M)
Mass values	Monoisotopic
Protein mass	Unrestricted
Peptide mass tolerance	10 ppm
Fragment mass tolerance	0.6 Da
Max missed cleavages	1
Instrument type	Default
Number of queries	1,308
Significance threshold p<	0.05
Max. number of families	AUTO
Ions score or expect cut-off	-1
Min. number of sig. unique sequences	1
Preferred taxonomy	All entries
Family	Member	Database	Accession	Score	Mass	Num. of matches	Num. of significant matches	Num. of sequences	Num. of significant sequences	emPAI	Description
1	1	TN_N1	1_261	3013	89749	86	86	34	34	7.89	1_261
2	1	TN_N1	1_247	481	103439	17	17	16	16	1.1	1_247
3	1	TN_N1	2_401	52	100481	1	1	1	1	0.05	2_401
4	1	TN_N1	3_325	38	87369	1	1	1	1	0.06	3_325
5	1	TN_N1	2_311	35	42713	1	1	1	1	0.12	2_311
6	1	TN_N1	3_329	24	95594	1	1	1	1	0.05	3_329
7	1	TN_N1	4_306	23	9274	1	1	1	1	0.64	4_306
8	1	TN_N1	1_53	21	36529	1	1	1	1	0.14	1_53
9	1	TN_N1	6_105	19	17785	1	1	1	1	0.3	6_105
10	1	TN_N1	9_34	17	22593	1	1	1	1	0.23	9_34
11	1	TN_N1	4_197	16	28249	1	1	1	1	0.18	4_197
12	1	TN_N1	1_336	15	96102	1	1	1	1	0.05	1_336
13	1	TN_N1	9_32	15	35209	1	1	1	1	0.14	9_32
14	1	TN_N1	1_197	14	14203	1	1	1	1	0.39	1_197
15	1	TN_N1	4_466	13	43607	1	1	1	1	0.12	4_466
16	1	TN_N1	10_6	13	64288	1	1	1	1	0.08	10_6
